# Supplementary material for: Perturbed N-glycosylation of Halobacterium salinarum archaellum filaments leads to filament bundling and compromised cell motility
Source: Nat Commun. 2024 Jul 11;15:5841. doi: 10.1038/s41467-024-50277-1 (PMC11239922; doi:10.1038/s41467-024-50277-1)
Supplement: Supplementary file 6 — Source Data [file 41467_2024_50277_MOESM6_ESM.xlsx]

## Sheet: Fig.5b
Parent strain											deltaagl27											deltaAgl26
Movie number	Track number	Number of frames	Duration (sec)	Total distance (µm)	Speed (µm/sec)	Displacement (µm)	Maximum distance (µm)	Confinement ratio			Movie number	Track number	Number of frames	Duration (sec)	Total distance (µm)	Speed (µm/sec)	Displacement (µm)	Maximum distance (µm)	Confinement ratio			Movie number	Track number	Number of frames	Duration (sec)	Total distance (µm)	Speed (µm/sec)	Displacement (µm)	Maximum distance (µm)	Confinement ratio
1_1	15	89	7.12	27.7291	3.89453	5.44995	6.17182	0.196543			1_1	2	172	13.76	11.3989	0.82841	0.325283	0.538463	0.0285363			1_1	231	52	4.16	12.1194	2.91331	2.30578	2.47459	0.190256
	18	57	4.56	13.7307	3.01112	5.57452	5.57452	0.405989				7	144	11.52	22.3928	1.94382	5.13673	5.13673	0.229392				397	56	4.48	14.8061	3.30493	1.60151	2.04808	0.108166
	21	58	4.64	9.20159	1.9831	2.06677	2.17901	0.22461				13	349	27.92	43.1919	1.54699	0.254817	0.538861	0.00589965				521	58	4.64	11.4155	2.46024	3.27397	3.32013	0.286801
	34	54	4.32	10.933	2.53078	6.81655	6.81655	0.623485				14	160	12.8	33.028	2.58031	2.15992	2.28071	0.0653966			2_1	88	55	4.4	13.4403	3.05461	5.97217	5.97217	0.444348
	39	81	6.48	17.7201	2.73459	9.16742	9.16742	0.517345				15	74	5.92	22.3479	3.77498	13.5817	13.5817	0.60774				121	75	6	14.9732	2.49554	4.91687	4.99358	0.328378
	107	160	12.8	28.5544	2.23082	3.46012	3.58484	0.121176				43	128	10.24	14.2585	1.39243	0.931835	1.09908	0.0653529				159	50	4	11.067	2.76674	4.66906	4.66906	0.421891
	109	57	4.56	17.8408	3.91246	11.2723	11.2723	0.631824				121	120	9.6	32.8389	3.42071	5.91835	5.91835	0.180224				208	93	7.44	18.7673	2.52249	5.2015	5.28109	0.277157
	266	61	4.88	15.2546	3.12594	2.27849	2.27849	0.149364				199	123	9.84	8.08033	0.821172	0.0971493	0.403512	0.0120229				543	108	8.64	25.2099	2.91782	9.32522	9.39185	0.369903
	312	109	8.72	20.6572	2.36894	10.0944	11.2887	0.488666				297	141	11.28	25.5221	2.2626	4.0073	4.63383	0.157013				611	51	4.08	11.1829	2.74091	3.83895	3.88542	0.343287
	336	61	4.88	16.3315	3.34663	1.4555	1.85294	0.0891223				309	133	10.64	26.0025	2.44384	4.45608	4.53416	0.171371			4_1	55	52	4.16	11.7211	2.81757	1.50308	2.3305	0.128237
	364	139	11.12	26.4258	2.37642	0.533429	1.9742	0.0201859				412	79	6.32	14.8399	2.34809	4.89541	4.89541	0.329881				108	62	4.96	10.1935	2.05515	2.21243	2.70711	0.217042
	397	95	7.6	17.97	2.36448	1.21616	1.59704	0.0676769			2_1	11	292	23.36	29.2111	1.25048	0.701665	1.3185	0.0240205				125	131	10.48	28.236	2.69428	7.3711	7.3711	0.261053
	433	60	4.8	12.3352	2.56984	0.445013	2.43629	0.0360766				29	76	6.08	18.5504	3.05105	8.43103	8.43103	0.454494				153	76	6.08	17.8212	2.93112	4.11508	5.19034	0.230909
	449	88	7.04	13.8384	1.96568	0.486038	1.26078	0.0351225				32	112	8.96	10.9582	1.22302	0.157764	0.463101	0.0143969				195	81	6.48	16.5053	2.54712	5.41557	5.41557	0.328111
	454	79	6.32	17.287	2.73529	8.55	8.5543	0.494591				41	105	8.4	28.5441	3.3981	7.91942	7.91942	0.277445				197	89	7.12	20.3778	2.86205	3.79568	3.94505	0.186266
	533	58	4.64	15.7285	3.38977	7.54644	7.81891	0.479793				169	76	6.08	21.1283	3.47505	7.25332	7.60256	0.343299				235	105	8.4	23.3054	2.77445	6.69693	6.69693	0.287355
	536	97	7.76	25.6385	3.30393	19.6245	19.6245	0.765431				173	169	13.52	12.7815	0.945379	0.353704	0.4445	0.027673				289	57	4.56	12.4285	2.72555	3.23543	3.46783	0.260323
	638	94	7.52	21.8482	2.90535	4.94939	4.94939	0.226535				179	120	9.6	34.8012	3.62512	21.4984	21.4984	0.617749				440	57	4.56	14.4627	3.17164	3.55995	3.64278	0.246147
	731	78	6.24	12.6136	2.02141	0.716933	1.18976	0.0568382				190	255	20.4	55.4951	2.72035	7.54971	7.684	0.136043				736	76	6.08	16.7151	2.74919	5.33293	5.44796	0.319049
	732	73	5.84	18.6335	3.19066	3.56601	3.62175	0.191377				220	58	4.64	17.9788	3.87475	5.17601	5.69625	0.287895			5_1	8	224	17.92	46.4399	2.59151	9.11252	9.19224	0.196222
	787	72	5.76	15.4152	2.67624	10.7668	10.7668	0.698452				241	98	7.84	25.0081	3.18981	3.66134	4.3751	0.146406				23	53	4.24	10.8448	2.55773	1.09179	1.32337	0.100674
	796	55	4.4	10.3875	2.36079	4.98242	4.98242	0.479656				281	111	8.88	13.0693	1.47177	1.2214	1.2214	0.0934556				29	335	26.8	81.9956	3.05954	14.2326	14.3298	0.173577
	817	63	5.04	15.0303	2.9822	1.8658	2.3356	0.124136				366	63	5.04	17.9574	3.56298	3.37044	5.5588	0.187691				48	65	5.2	11.3996	2.19222	1.33952	1.73673	0.117506
2_1	86	86	6.88	27.1609	3.94781	20.3509	20.3509	0.74927				369	57	4.56	12.0141	2.63467	2.43953	2.43953	0.203056				64	131	10.48	32.4467	3.09606	10.9546	10.9546	0.33762
	108	57	4.56	13.4639	2.95261	0.10158	2.07145	0.00754461				529	70	5.6	16.556	2.95642	6.70773	6.70773	0.405155				93	60	4.8	12.5989	2.62478	0.359717	1.14798	0.0285514
	133	53	4.24	10.5048	2.47754	4.66826	4.68982	0.444394				538	61	4.88	13.6833	2.80395	6.35217	6.42451	0.464229				125	69	5.52	14.9425	2.70697	4.21183	4.21183	0.281869
	157	52	4.16	13.7176	3.29751	10.9954	10.9954	0.801555			3_1	0	60	4.8	15.9398	3.32078	8.20205	8.20205	0.514566				140	88	7.04	17.4398	2.47724	2.0858	3.15832	0.1196
	175	51	4.08	16.2483	3.98243	10.3632	10.3632	0.6378				1	166	13.28	12.1612	0.915751	0.119477	0.32189	0.00982448				163	216	17.28	48.923	2.83119	8.63069	8.63069	0.176414
	230	56	4.48	10.4481	2.33216	3.56686	3.56686	0.341389				2	107	8.56	9.4693	1.10623	0.127294	0.275269	0.0134428				164	53	4.24	13.6812	3.22671	2.97465	3.08446	0.217426
	238	60	4.8	16.5139	3.44039	11.0844	11.0844	0.671217				3	318	25.44	38.2202	1.50237	0.481757	0.605758	0.0126048				198	85	6.8	12.5003	1.83828	4.2333	4.2333	0.338655
	313	99	7.92	21.6782	2.73714	17.5802	17.5802	0.810965				9	85	6.8	4.40817	0.64826	0.0891475	0.143997	0.0202232				231	59	4.72	10.8612	2.3011	1.73548	1.73548	0.159788
	317	56	4.48	17.6225	3.93358	11.2245	11.2245	0.636944				12	81	6.48	17.3842	2.68275	2.40128	2.62031	0.13813				521	58	4.64	12.1915	2.62747	0.519904	1.23624	0.042645
	423	176	14.08	25.0835	1.7815	0.845487	1.42519	0.0337069				16	65	5.2	12.1237	2.33149	1.8964	2.11205	0.15642				592	107	8.56	24.4107	2.85172	1.88418	2.35012	0.0771866
	504	69	5.52	15.2543	2.76345	12.311	12.311	0.807055				47	76	6.08	9.03791	1.4865	0.931294	1.04617	0.103043				600	87	6.96	15.7269	2.25961	2.46101	2.49533	0.156484
	539	140	11.2	28.2921	2.52608	14.8054	14.9402	0.523306				153	95	7.6	9.61483	1.26511	0.713106	0.905773	0.0741673				624	103	8.24	22.8377	2.77157	5.3399	5.71718	0.233819
	579	84	6.72	20.212	3.00774	0.168868	1.7564	0.00835485				242	112	8.96	24.0953	2.68921	3.543	3.68116	0.147041			4_2	228	56	4.48	8.25491	1.84261	0.195392	0.442947	0.0236697
	618	69	5.52	15.5751	2.82157	5.02848	5.02848	0.322854				273	67	5.36	15.9047	2.9673	4.88369	5.15025	0.307059			0_3	283	80	6.4	10.2162	1.59628	0.787147	1.21918	0.077049
	630	55	4.4	16.5899	3.77043	14.5779	14.5779	0.878721				278	183	14.64	19.7253	1.34736	0.381678	0.878538	0.0193497			1_3	9	207	16.56	39.5223	2.38661	0.523469	0.824484	0.0132449
	646	62	4.96	20.1584	4.06419	8.02767	8.14059	0.39823				299	82	6.56	10.6355	1.62127	0.71342	1.29639	0.0670791				16	70	5.6	6.80587	1.21533	0.0389273	0.327024	0.00571967
	659	89	7.12	20.7502	2.91435	0.80058	2.06523	0.0385819				328	66	5.28	18.5089	3.50547	4.03674	4.03674	0.218097				247	87	6.96	12.5184	1.79861	0.166651	0.729652	0.0133125
	674	71	5.68	19.4001	3.41552	14.2817	14.2817	0.736165				356	66	5.28	19.6362	3.71898	5.30209	5.30209	0.270016				337	122	9.76	22.2844	2.28324	2.40864	2.40864	0.108086
	755	55	4.4	13.6461	3.10139	9.27163	9.27163	0.679433			4_1	84	126	10.08	33.5565	3.32902	6.56756	8.02518	0.195716				442	98	7.84	50.5882	6.45257	0.371846	0.860897	0.00735045
	758	63	5.04	15.112	2.99842	3.15052	3.15052	0.208478				85	55	4.4	15.798	3.59045	6.71397	6.71397	0.424989				488	194	15.52	38.9381	2.5089	3.23491	4.45523	0.0830782
	761	59	4.72	15.0658	3.19191	6.23129	6.94809	0.413605				87	72	5.76	16.8107	2.91852	2.33799	2.56958	0.139077				512	208	16.64	30.5756	1.83748	0.681978	1.34926	0.0223046
3_1	122	63	5.04	11.7432	2.33	0.729418	1.03351	0.0621141				110	55	4.4	6.88883	1.56564	0.493802	0.846232	0.0716816				633	65	5.2	15.036	2.89154	1.22302	1.22302	0.0813396
	182	52	4.16	12.7542	3.06593	8.9206	8.9206	0.699422				165	81	6.48	19.2677	2.97341	2.11246	2.11246	0.109638				636	55	4.4	10.943	2.48705	2.24748	2.24748	0.20538
	230	94	7.52	5.17712	0.688447	0.0429991	0.154801	0.0083056				180	125	10	25.6965	2.56965	5.87951	5.87951	0.228806				745	62	4.96	10.7398	2.16528	0.938705	1.24715	0.0874045
	279	141	11.28	31.1583	2.76226	9.7547	10.0379	0.313069				245	72	5.76	23.7585	4.12474	16.587	16.587	0.69815				816	95	7.6	18.0439	2.37419	2.63036	2.77354	0.145776
	283	62	4.96	11.9549	2.41027	2.60693	2.65068	0.218063				317	124	9.92	22.3783	2.25588	1.08944	1.4527	0.0486827			2_3	39	61	4.88	11.3661	2.32911	0.437165	0.930419	0.0384623
	323	69	5.52	17.8449	3.23278	12.0783	12.0783	0.676845				367	95	7.6	29.379	3.86566	18.1295	18.1295	0.617091				45	62	4.96	14.1659	2.85602	2.19809	2.7207	0.155168
	343	79	6.32	13.1414	2.07933	2.50252	2.60368	0.190431				372	93	7.44	24.4165	3.28178	15.3537	15.629	0.628824				208	69	5.52	18.0686	3.2733	3.64124	3.6889	0.201523
	381	54	4.32	10.5862	2.45051	1.36559	1.70888	0.128997				397	70	5.6	16.2142	2.8954	3.38111	3.87641	0.208527				622	82	6.56	19.7741	3.01434	1.00296	1.86364	0.0507211
	429	119	9.52	28.004	2.9416	2.66726	3.58307	0.0952457				398	59	4.72	12.0754	2.55834	2.71502	2.71502	0.22484				717	105	8.4	21.4131	2.54918	3.44574	3.54591	0.160918
	467	64	5.12	8.98514	1.75491	0.272688	0.956029	0.0303487				422	56	4.48	17.6594	3.94183	0.938991	1.30547	0.0531724				829	56	4.48	10.6304	2.37286	2.62534	2.80556	0.246965
	531	70	5.6	26.1602	4.67147	12.4517	12.5386	0.475976			5_1	2	61	4.88	16.8846	3.45996	9.63838	9.63838	0.570837				957	68	5.44	16.0043	2.94197	3.09009	3.09009	0.193078
	553	52	4.16	14.2696	3.43019	10.7214	10.7214	0.751347				8	176	14.08	47.6076	3.38122	11.3379	13.0587	0.238154				1006	99	7.92	21.4406	2.70715	2.55929	2.55929	0.119367
	558	78	6.24	16.9098	2.70991	5.92329	6.0385	0.350287				14	131	10.48	28.3341	2.70364	0.320188	0.492112	0.0113004				1091	54	4.32	11.8968	2.75389	1.50041	1.57147	0.126119
	597	198	15.84	40.3227	2.54563	10.4133	10.5748	0.258248				17	131	10.48	25.9747	2.4785	4.08578	4.08578	0.157298				1131	92	7.36	22.2498	3.02307	3.60599	3.60599	0.162068
	660	83	6.64	19.2473	2.89869	5.25572	5.52197	0.273062				96	55	4.4	10.7818	2.4504	2.13579	2.13579	0.198093				1456	54	4.32	10.951	2.53496	1.33059	2.96729	0.121504
	730	61	4.88	16.8962	3.46233	2.51881	5.98491	0.149076				102	62	4.96	17.5639	3.54112	0.77528	1.26616	0.0441404			3_3	2	132	10.56	15.7143	1.4881	0.356685	1.05045	0.0226981
	773	145	11.6	33.0289	2.84732	5.873	6.24977	0.177814				142	83	6.64	18.7133	2.81826	1.67127	1.67127	0.0893094			4_3	137	306	24.48	32.1744	1.31432	0.0246722	0.396635	0.000766825
	820	132	10.56	7.96118	0.7539	0.061008	0.219699	0.00766319				207	64	5.12	14.2782	2.78871	5.44701	5.44701	0.381491				320	66	5.28	9.59632	1.81748	0.460955	1.08338	0.0480346
	834	88	7.04	18.4795	2.62493	1.79176	2.89996	0.0969594				211	52	4.16	14.8928	3.58	10.8053	10.8053	0.72554				427	148	11.84	25.089	2.119	1.23353	1.34518	0.0491661
	852	119	9.52	23.8914	2.5096	3.11468	3.63584	0.130368				238	94	7.52	23.5572	3.13261	3.03046	3.66634	0.128643				572	79	6.32	12.8906	2.03966	2.43733	2.46835	0.189077
	884	68	5.44	11.0971	2.03991	0.467788	1.25179	0.0421541				267	157	12.56	19.8825	1.583	0.58495	0.670281	0.0294203				741	91	7.28	20.8099	2.8585	0.451111	1.58727	0.0216777
	984	76	6.08	15.4764	2.54546	1.69322	2.26837	0.109407				335	70	5.6	14.6718	2.61996	1.53864	1.6296	0.10487						Average	19.426	2.59002	3.09785	3.40274	0.16575
	1022	63	5.04	13.31	2.64086	1.69559	2.00315	0.127393				340	98	7.84	15.8231	2.01825	4.36949	4.36949	0.276147						Standard deviation	12.4984	0.67559	2.81911	2.68577	0.11286
	1027	54	4.32	13.7545	3.18392	5.15037	5.17704	0.374449				365	145	11.6	20.7564	1.78934	0.834781	2.34389	0.040218						SEM	1.55024	0.0837967	0.349668	0.333129	0.0139986
	1069	55	4.4	10.7436	2.44172	1.93722	2.09985	0.180315				434	111	8.88	24.825	2.79561	13.6012	13.6012	0.547884
4_1	0	289	23.12	42.4742	1.83712	0.603303	0.706726	0.014204				435	57	4.56	14.1296	3.09859	4.68092	5.51245	0.331285
	7	55	4.4	15.6764	3.56281	2.04204	2.09518	0.130262				457	57	4.56	17.7934	3.90206	13.6219	13.6219	0.765559
	66	90	7.2	20.6783	2.87199	5.53913	5.58355	0.267872				469	91	7.28	30.574	4.19972	4.48416	4.48416	0.146666
	68	66	5.28	19.263	3.6483	13.0097	13.022	0.67537				483	65	5.2	14.6813	2.82332	4.41678	4.43747	0.300845
	83	77	6.16	14.8746	2.41471	2.5163	2.86243	0.169168				506	51	4.08	11.3819	2.78967	2.45615	2.56677	0.215795
	256	75	6	17.3142	2.88569	0.462607	1.55172	0.0267184				507	61	4.88	14.2204	2.91402	7.86314	7.93565	0.552946
	300	56	4.48	12.5988	2.81223	5.47268	5.47268	0.434381			0_3	105	94	7.52	18.7287	2.49052	0.655432	1.90476	0.0349961
	315	146	11.68	34.2142	2.9293	11.742	13.1438	0.34319				256	57	4.56	12.0551	2.64365	0.428528	0.541606	0.0355475
	373	206	16.48	43.5118	2.64028	3.65359	4.05079	0.0839679				296	253	20.24	31.7371	1.56804	0.527142	0.757151	0.0166097
	406	65	5.2	14.6953	2.82601	1.88227	2.35624	0.128087				525	74	5.92	15.0421	2.5409	1.27718	1.56856	0.0849066
	411	66	5.28	15.6798	2.96966	2.99871	4.23787	0.191247				595	100	8	10.3498	1.29373	0.247303	0.576085	0.0238944
	444	133	10.64	27.0222	2.53968	1.25117	1.5514	0.0463015				845	54	4.32	8.85424	2.04959	0.997528	1.41298	0.112661
	468	87	6.96	16.5717	2.38099	1.42117	1.87982	0.0857586			1_3	176	71	5.68	11.1657	1.96579	1.21916	1.31321	0.109188
	496	89	7.12	18.9032	2.65494	0.538608	2.08814	0.028493				197	129	10.32	24.1892	2.34391	1.17068	2.13405	0.0483967
	499	63	5.04	18.1781	3.60676	14.754	14.754	0.811635				233	92	7.36	14.5627	1.97862	1.646	2.20031	0.113029
	585	79	6.32	3.74613	0.592743	0.0470403	0.152318	0.012557				251	53	4.24	4.83533	1.14041	0.271492	0.397413	0.0561476
	654	95	7.6	22.0796	2.90521	6.20792	6.26517	0.281161				270	59	4.72	14.4733	3.06637	1.29105	1.44038	0.0892023
	684	89	7.12	19.6928	2.76585	11.7708	11.7708	0.597718				310	65	5.2	7.66805	1.47462	0.347183	0.834957	0.0452765
	694	67	5.36	17.8019	3.32126	9.18624	9.18624	0.516025				313	130	10.4	13.6524	1.31273	0.240103	0.363904	0.0175868
	701	77	6.16	18.3956	2.9863	12.7354	12.7354	0.692305				322	80	6.4	12.31	1.92343	0.440431	1.44984	0.0357784
	704	63	5.04	15.0343	2.98299	2.95314	3.65535	0.196428				418	57	4.56	6.5379	1.43375	0.132731	0.310441	0.0203018
	770	65	5.2	21.2905	4.09433	3.91638	4.03032	0.18395				471	130	10.4	16.1352	1.55146	0.793952	0.953108	0.0492062
	779	63	5.04	17.0852	3.38992	6.70641	6.70641	0.392528			2_3	10	82	6.56	10.8324	1.65128	1.14595	1.31808	0.105789
	828	70	5.6	13.3813	2.38952	1.94012	2.01289	0.144987				252	71	5.68	13.4849	2.3741	0.404005	0.876463	0.0299598
	838	66	5.28	21.6872	4.10743	9.82079	9.82079	0.452838				482	124	9.92	10.7297	1.08162	0.194156	0.322832	0.0180952
	853	58	4.64	16.408	3.5362	3.21682	3.21682	0.196052				536	169	13.52	15.2958	1.13135	0.672119	0.758863	0.0439413
1_2	211	64	5.12	24.8964	4.86258	11.0065	11.2308	0.442091				561	96	7.68	12.6791	1.65093	1.57059	1.57059	0.123872
2_2	52	60	4.8	14.3366	2.9868	6.7001	6.75186	0.467341				695	171	13.68	40.8327	2.98485	4.40186	4.7356	0.107802
	61	53	4.24	16.7675	3.95459	11.5466	11.5466	0.688628				963	58	4.64	6.71279	1.44672	0.690224	0.690224	0.102822
3_2	10	116	9.28	20.6672	2.22707	2.92094	2.92094	0.141333				1018	58	4.64	13.7613	2.9658	2.05541	2.05541	0.149362
	221	114	9.12	25.9747	2.8481	3.00489	4.39908	0.115685				1092	60	4.8	9.50385	1.97997	1.26909	1.26909	0.133535
4_2	224	83	6.64	14.9687	2.25432	3.0628	3.59426	0.204613				1096	73	5.84	22.8684	3.91581	1.31606	1.31606	0.0575493
	325	102	8.16	15.0494	1.84429	0.504179	1.06037	0.0335017			3_3	4	348	27.84	29.7714	1.06937	0.167959	0.594893	0.00564161
0_3	3	79	6.32	24.0473	3.80496	17.0563	17.3853	0.709282				16	96	7.68	13.877	1.80691	0.847546	1.88726	0.0610754
	85	78	6.24	21.3981	3.42919	8.86992	8.86992	0.414518				21	237	18.96	34.7456	1.83257	0.461948	1.6047	0.0132952
	138	65	5.2	16.5379	3.18037	6.54956	6.98183	0.396033				22	349	27.92	39.5786	1.41757	0.273951	0.470538	0.0069217
	183	91	7.28	23.6831	3.25317	4.22601	4.22601	0.17844				23	264	21.12	22.0287	1.04302	0.369154	0.888655	0.0167579
	284	186	14.88	31.3326	2.10569	5.94805	5.94805	0.189836				28	247	19.76	19.6822	0.996064	0.823254	0.823254	0.0418273
	399	60	4.8	16.4983	3.43715	3.46463	4.55283	0.209999				30	208	16.64	19.4162	1.16684	0.101222	0.813113	0.00521325
	491	60	4.8	12.824	2.67167	3.04169	4.04499	0.237188				37	151	12.08	21.3746	1.76942	0.384137	0.604924	0.0179716
	532	91	7.28	15.0816	2.07165	0.459356	2.04276	0.0304581				38	64	5.12	8.05006	1.57228	0.315928	0.597925	0.0392454
	673	83	6.64	12.2764	1.84886	0.646354	1.02762	0.0526501				42	311	24.88	23.0373	0.925937	1.24258	1.24258	0.0539378
1_3	2	349	27.92	40.5863	1.45366	0.885202	1.22168	0.0218104				43	76	6.08	16.1054	2.64891	2.87004	2.87004	0.178204
	27	53	4.24	14.8053	3.49182	4.31913	5.15542	0.291728				45	172	13.76	17.8923	1.30031	0.275866	0.739155	0.0154181
	69	81	6.48	22.4574	3.46565	5.37729	5.69268	0.239444				47	126	10.08	15.344	1.52222	0.415655	0.747075	0.0270891
	70	100	8	18.7981	2.34976	2.3589	2.43792	0.125486				56	75	6	19.1053	3.18421	1.17268	1.81923	0.06138
	158	62	4.96	16.8086	3.38884	9.63434	9.63434	0.573178				302	142	11.36	16.2031	1.42633	1.99926	2.30724	0.123387
	164	75	6	33.6421	5.60702	0.767446	2.32361	0.0228121				372	290	23.2	48.7469	2.10116	0.315208	1.29467	0.00646621
	260	60	4.8	14.3686	2.99345	3.70497	3.71761	0.257853				456	274	21.92	23.7156	1.08192	1.19839	1.23009	0.0505318
	375	53	4.24	8.6489	2.03984	0.911938	1.58871	0.10544				473	55	4.4	4.20175	0.954944	0.233829	0.367396	0.0556503
3_3	23	83	6.64	23.6559	3.56263	12.2827	12.2827	0.519223				487	173	13.84	16.582	1.19812	0.499144	0.646787	0.0301016
	344	82	6.56	21.173	3.22759	7.48216	7.49606	0.353382				490	54	4.32	10.9984	2.54593	1.48306	1.48306	0.134843
	597	59	4.72	16.7816	3.55541	10.0858	10.0858	0.601003				634	153	12.24	22.5072	1.83882	1.00332	1.08272	0.044578
	667	52	4.16	11.8958	2.85956	2.04441	2.51804	0.17186				650	73	5.84	6.58848	1.12816	0.491925	0.86021	0.0746645
4_3	61	58	4.64	11.6719	2.51549	1.84619	1.98841	0.158174				671	183	14.64	25.8042	1.76258	1.75003	1.83082	0.0678198
	142	75	6	13.8228	2.30379	1.85743	1.90103	0.134375				705	68	5.44	4.98221	0.915847	0.303295	0.316308	0.0608757
	277	141	11.28	33.072	2.93192	1.57033	2.14198	0.0474822				744	54	4.32	12.3372	2.85582	0.172886	1.58414	0.0140134
	282	133	10.64	26.182	2.46071	2.18059	2.39454	0.083286				763	111	8.88	22.4075	2.52336	1.05327	1.50064	0.0470051
	299	113	9.04	22.6186	2.50206	9.67441	11.1304	0.427718				869	154	12.32	32.7909	2.6616	4.49575	4.74678	0.137104
	371	60	4.8	10.3963	2.16589	3.97659	4.94562	0.382502				886	68	5.44	8.19337	1.50613	0.42385	0.566485	0.0517309
	376	72	5.76	11.4391	1.98596	0.626687	1.11307	0.0547846				922	71	5.68	15.0462	2.64898	3.16963	3.22667	0.21066
	445	72	5.76	10.4561	1.81529	0.978022	1.20269	0.0935362				982	70	5.6	15.1579	2.70677	0.864108	1.29635	0.057007
	457	97	7.76	19.2712	2.48341	1.55002	1.96832	0.0804319				1010	50	4	4.01673	1.00418	0.141145	0.170107	0.0351393
	485	58	4.64	16.8836	3.6387	9.16362	9.16362	0.542753				1104	86	6.88	4.95729	0.720536	0.0686239	0.237271	0.013843
			Average	18.4251	2.85482	5.49628	5.87693	0.301534				1146	60	4.8	13.1818	2.74622	3.17414	4.08354	0.240796
			Standard deviation	7.20471	0.744555	4.74919	4.56448	0.243188				1173	106	8.48	7.87568	0.928736	0.251052	0.356685	0.0318769
			SEM	0.624728	0.0645611	0.411807	0.395791	0.0210871				1325	114	9.12	12.8796	1.41224	0.646947	1.1065	0.0502304
												1394	70	5.6	6.69142	1.1949	0.241792	0.632475	0.0361347
												1439	93	7.44	11.7629	1.58103	0.0745325	0.680884	0.00633625
												1447	91	7.28	16.0373	2.20293	2.09484	2.09484	0.130623
												1510	80	6.4	12.3462	1.92909	0.41629	1.79592	0.0337181
												1528	77	6.16	11.4666	1.86147	0.755366	1.15314	0.0658751
												1613	61	4.88	9.81371	2.01101	0.676561	0.956632	0.0689404
												1629	60	4.8	10.7484	2.23925	3.16178	3.19889	0.294163
												1685	51	4.08	7.52832	1.84518	0.202134	0.672055	0.0268499
											4_3	5	65	5.2	13.6358	2.62226	0.866719	1.14973	0.0635622
												7	51	4.08	11.1164	2.7246	0.548465	1.52585	0.0493385
												11	347	27.76	35.7301	1.28711	0.586866	0.970918	0.016425
												22	160	12.8	12.8241	1.00188	0.14628	0.309411	0.0114067
												29	349	27.92	30.4215	1.08959	0.249115	0.431138	0.00818878
												44	51	4.08	10.5359	2.58232	2.09302	2.09302	0.198657
												178	54	4.32	6.65423	1.54033	0.526821	0.726911	0.079171
												261	54	4.32	12.3562	2.86023	3.73409	3.89636	0.302204
												388	84	6.72	10.5583	1.57117	0.686798	1.36862	0.0650484
												478	134	10.72	14.8365	1.384	0.331595	0.503	0.02235
												657	55	4.4	7.01859	1.59514	0.501639	0.804012	0.0714729
												716	76	6.08	12.8468	2.11296	1.13666	1.52197	0.0884782
												920	65	5.2	16.1533	3.10641	0.426474	1.52461	0.0264017
												997	163	13.04	10.2724	0.787762	0.776483	0.776483	0.0755891
												1063	161	12.88	25.6966	1.99507	1.79091	1.79091	0.0696945
												1081	107	8.56	16.5451	1.93284	0.595547	1.10178	0.0359954
												1421	59	4.72	13.8492	2.93415	3.32796	3.32796	0.2403
												1433	56	4.48	12.7591	2.84802	0.904072	1.6504	0.070857
												1636	62	4.96	5.54602	1.11815	0.704075	0.898973	0.126951
														Average	17.6298	2.19777	2.6675	2.9683	0.142608
														Standard deviation	9.26968	0.8909	3.72414	3.67983	0.164549
														SEM	0.726057	0.0697806	0.291697	0.288227	0.0128885

## Sheet: Fig.6b
Parent strain archaella first experiment							deltaagl27 strain archaella first experiment
Cell #	Image number	Magnification	Number of archaella	State			Cell #	Image number	Magnification	Number of archaella	State
1	1	17500	not clear				1	1	17500	2	twisted
2	2	17500	1					2	36000
	3	57000						3	73000
3	4	17500	0				2	4	17500	3	separated
4	5	17500	0					5	36000
5	6	17500	0					6	73000
6	7	17500	1				3	7	17500	3	twisted
	8	36000						8	36000
	9	73000						9	73000
7	10	17500	1					10	28000
	11	36000					4	11	17500	2	separated
	12	73000						12	36000
8	13	17500	3	separated				13	73000
	14	36000					5	14	17500	1
	15	73000						15	36000
9	16	17500	3 or 4	separated				16	73000
	17	36000					6	17	17500	2	separated
	18	73000						18	36000
	19	110000						19	73000
10	20	17500	0				7	20	17500	2	twisted
11	21	17500	0					21	36000
12	22	17500	1					22	73000
	23	36000					8	23	17500	2	separated
	24	73000						24	36000
13	25	17500	2	separated				25	73000
	26	36000					9	26	17500	1
	27	73000						27	36000
14	28	17500	0					28	73000
15	29	17500	1				10	29	17500	>4	twisted
	30	36000						30	36000
	31	92000						31	73000
16	32	17500	4	separated			11	32	17500	2	twisted
	33	36000						33	36000
	34	36000						34	73000
17	35	17500	4	separated			12	35	17500	1
	36	36000						36	36000
	37	73000						37	73000
18	38	17500	0				13	38	17500	3	twisted
19	39	17500	0					39	36000
20	40	17500	1					40	73000
	41	36000					14	41	17500	1
	42	73000						42	36000
21	43	17500	1					43	73000
	44	36000					15	44	17500	3	separated
	45	73000						45	36000
22	46	17500	1					46	73000
	47	36000					16	47	17500	3	twisted
	48	73000						48	36000
23	49	17500	1					49	73000
	50	36000					17	50	17500	2	separated
	51	73000						51	36000
24	52	17500	1					52	73000
	53	36000					18	53	17500	1
	54	73000						54	36000
25	55	17500	0					55	73000
26	56	17500	1				19	56	17500	2	separated
	57	36000						57	36000
	58	73000						58	73000
27	59	17500	>4	separated			20	59	17500	2	twisted
	60	36000						60	36000
Parent strain archaella second experiment								61	73000
28	1	110000	0				21	62	17500	>2	twisted
29	2	17500	2	separated				63	36000
30	3	17500	1					64	73000
31	4	17500	3	separated			22	65	17500	1
32	5	17500	1					66	36000
33	6	220000	1					67	73000
34	7	220000	2	separated			23	68	17500	2	separated
35	8	280000	0					69	36000
36	9	280000	2	separated				70	73000
37	10	280000	>4	separated			24	71	17500	3	separated
38	11	280000	>2	separated				72	36000
Parent strain archaella third experiment								73	73000
39	3	17500	2	twisted			25	74	17500	1
40	4	17500	3	separated				75	36000
41	9	17500	3	separated				76	73000
42	12	17500	1				26	77	17500	2	twisted
43	13	17500	2	separated				78	36000
44	14	17500	4	twisted				79	73000
45	15	17500	4	twisted			27	80	17500	3	twisted
	16	36000						81	36000
46	17	17500	3	separated				82	73000
	18	36000					28	83	17500	3	twisted
47	19	17500	4	separated				84	36000
	20	36000						85	73000
48	21	17500	1				29	86	17500	1
	22	36000						87	36000
49	23	17500	2	separated				88	73000
	24	36000					30	89	17500	>2	twisted
50	25	36000	4	separated				90	36000
51	27	17500	3	separated				91	73000
	28	36000					31	92	17500	1
52	29	17500	1					93	36000
	30	36000						94	73000
53	31	17500	1				32	95	17500	>2	twisted
	32	36000						96	36000
54	33	17500	1					97	73000
	34	36000					33	98	17500	>4	twisted
55	35	17500	1					99	36000
	36	36000						100	73000
56	37	17500	1				deltaagl27 strain archaella second experiment
	38	36000					34	0	17500	3	separated
57	39	17500	2	twisted			35	1	17500	2	separated
	40	36000					36	2	17500	2	twisted
58	41	17500	1				37	3	17500	3	separated
	42	36000					38	4	22000	3	twisted
59	45	17500	1					16	45000
	46	36000					39	5	22000	3	twisted
60	47	17500	1					22	57000
	48	36000						26	57000
61	49	17500	2	separated			40	6	22000	>3	twisted
	50	36000						23	57000
62	51	17500	1				41	7	22000	1
	52	36000					42	8	22000	3	twisted
63	53	17500	1					20	45000
	54	36000					43	9	22000	> 4	twisted
64	55	17500	2	separated				15	36000
	56	36000					44	10	28000	3	twisted
65	57	17500	1				45	11	28000	3	twisted
	58	36000						27	73000
Total							46	12	28000	3	twisted
64 cells	number	%						24	57000
0 archaella:	11	17.1875						25	57000
1 archaella:	27	42.1875					47	13	36000	1
>2 archaella separated:	22	34.375					48	14	36000	2	twisted
> 2archaella twisted:	4	6.25						28	92000
							49	17	45000	2	twisted
							50	18	45000	2	twisted
							51	19	45000	3	twisted
							52	21	45000	2	twisted
							deltaagl27 strain archaella third experiment
							53	1	17500	3	separated
								2	36000
							54	3	17500	2	separated
								4	45000
							55	5	17500	2	twisted
								6	45000
							56	7	17500	1
								8	36000
							57	9	17500	0
							58	10	17500	2	twisted
								11	36000
							59	12	17500	2	twisted
								13	36000
							60	14	17500	3	twisted
								15	36000
							61	16	17500	1
								17	36000
							deltaagl27 strain archaella fourth experiment
							62	1	17500	2	separated
								2	36000
							63	3	17500	>3	twisted
								4	36000
							64	5	17500	>3	separated
								6	36000
							65	7	17500	1
								8	36000
							66	9	17500	1
								10	36000
							67	11	17500	2	twisted
								12	36000
							68	13	17500	2	twisted
								14	36000
							69	15	17500	0
							70	16	17500	2	twisted
								17	36000
							71	20	17500	2	separated
								21	36000
							72	22	17500	0
							73	23	17500	3	separated
								24	36000
							74	25	17500	>2	twisted
								26	36000
							75	27	17500	0
							76	28	17500	0
							77	29	17500	1
								30	36000
							78	31	17500	2	separated
								32	36000
							79	33	17500	2	twisted
								34	36000
							80	35	17500	0
							81	36	17500	2	separated
								37	36000
							82	38	17500	2	separated
								39	36000
							83	40	17500	>2	twisted
								41	36000
							84	42	17500	4	twisted
								43	36000
							Total
							84 cells	number	%
							0 archaella:	6	7.14286
							1 archaella:	16	19.0476
							>2 archaella separated:	21	25
							> 2archaella twisted:	41	48.8095
